# Supplementary material for: Enhancing Colorimetric Detection of Nucleic Acids on Nitrocellulose Membranes: Cutting-Edge Applications in Diagnostics and Forensics
Source: Biosensors (Basel). 2024 Sep 5;14(9):430. doi: 10.3390/bios14090430 (PMC11429540; doi:10.3390/bios14090430)
Supplement: Supplementary file 1 [file biosensors-14-00430-s001.zip]

Archive with 1 entries (1 files):
- biosensors-3178954-supplementary.pdf
